# Supplementary material for: Evaluation of the effective dose of amygdalin for the improvement of antioxidant gene expression and suppression of oxidative damage in mice
Source: PeerJ. 2020 May 21;8:e9232. doi: 10.7717/peerj.9232 (PMC7246030; doi:10.7717/peerj.9232)
Supplement: Supplemental Information 1 [file peerj-08-9232-s001.csv]

Hepatic tissues (GSH-Px)
Group I (Control)	Group II (200 mg/kg)	Group III (100 mg/kg)	Group IV (50 mg/kg)
0.8	0.64	1.06	0.94
0.87	0.51	1.08	0.91
0.82	0.66	1.02	0.94
Testes GPX
Group I (Control)	Group II (200 mg/kg)	Group III (100 mg/kg)	Group IV (50 mg/kg)
0.941	0.79	1.03	0.835
0.97	0.78	1.05	0.835
0.867	0.72	1	0.866
Hepatic tissues (SOD)
Group I (Control)	Group II (200 mg/kg)	Group III (100 mg/kg)	Group IV (50 mg/kg)
0.645	0.482	0.708	0.607
0.6	0.51	0.767	0.611
0.666	0.5	0.7	0.6
Testes SOD
Group I (Control)	Group II (200 mg/kg)	Group III (100 mg/kg)	Group IV (50 mg/kg)
0.711	0.535	0.795	0.723
0.66	0.567	0.87	0.754
0.627	0.52	0.76	0.703
